# Supplementary material for: In situ gold adsorption experiment at an acidic hot spring using a blue-green algal sheet
Source: Sci Rep. 2024 Mar 8;14:5739. doi: 10.1038/s41598-024-56263-3 (PMC10923829; doi:10.1038/s41598-024-56263-3)
Supplement: Supplementary file 2 — Supplementary Table S1. [file 41598_2024_56263_MOESM2_ESM.xlsx]

## Sheet: Table S1
	Supplementary Table S1 Chemical compositions of the blue-green algal sheets after the in situ adsorption experiments in the test water tank at the Neutralization Treatment Facility, Tamagawa Hot Spring, and of the precipitate (sinter deposit).
	Element	Unit	0.2h	0.5h	1h	3h	6h	13h	1d	2d-1	2d-2	3d-1	3d-2	4d	5d-1	5d-2	6d-1	6d-2	1w-1	1w-2	2w-1	2w-2	4w-1	4w-2	2m-1	2m-2	3m-1	3m-2	7m-1 side	7m-2 side	7m-3 side	7m-4 bottom		Precipitate in the water tank
	Reaction time	hour	0.2	0.5	1	3	6	13	24	48	48	72	72	96	120	120	144	144	168	168	336	336	672	672	1440	1440	2160	2160	5496	5496	5496	5496
	Na	wt%	0.0122986	0.00761939	0.00841521	0.0109015	0.0101863	0.017536	0.0117817	0.0193735	0.0276515	0.0174208	0.0193876	0.0180265	0.0141631	0.0205004	0.0146851	0.0230912	0.0308981	0.0265598	0.0177456	0.0186073	0.0371124	0.0485758	0.0178968	0.0225559	0.0933008	0.0775576	0.0178033	0.00889594	0.0178678	0.0167761		0.0420729
	Mg	wt%	0.00277714	0.00297604	0.00374265	0.00640009	0.00645087	0.0128304	0.00803239	0.0146172	0.0216686	0.0136163	0.0160875	0.0146212	0.0103523	0.0149076	0.0103155	0.0156972	0.0210698	0.0145807	0.0233981	0.0116526	0.0220268	0.0164608	0.00999428	0.00976598	0.0142847	0.0126931	0.0212152	0.0107198	0.022805	0.0172736		0.0289889
	Al	wt%	0.0138313	0.0119104	0.0163388	0.0299489	0.0273452	0.0556723	0.0382093	0.0713369	0.111282	0.0589346	0.0691054	0.0408396	0.0396461	0.0661601	0.029025	0.0755941	0.104643	0.0911309	0.0644915	0.0582598	0.124113	0.165773	0.0676805	0.0363036	0.0931254	0.0819196	0.12799	0.0666048	0.136234	0.0909448		0.195583
	P	wt%	0.0326617	0.0224529	0.0218214	0.023334	0.0161404	0.0166907	0.0120345	0.011765	0.00991477	0.00838057	0.0096608	0.0122507	0.0101518	0.013142	0.0112377	0.00809332	0.00889148	0.00733122	0.00765385	0.00765727	0.0155106	0.00794016	0.00323871	0.00243958	0.00850503	0.00825124	0.00780833	0.0180078	0.00974588	0.00670102		b.d.l.
	K	wt%	0.00793959	b.d.l.	b.d.l.	0.00374018	0.00403192	0.00906024	0.0052742	0.0123424	0.0136018	0.00780098	0.00752029	0.00670741	0.00548782	0.0107534	0.0047391	0.00923621	0.0147524	0.014531	0.00564015	0.00503114	0.0145748	0.0272432	0.0116536	0.0121507	0.0215228	0.0183172	0.00634887	0.00353587	0.00661474	0.00598137		0.0208062
	Ca	wt%	b.d.l.	b.d.l.	b.d.l.	0.0194186	0.0186422	0.0356079	0.0249513	0.0415178	0.0596799	0.0350407	0.0425579	0.0362023	0.0238119	0.0381668	0.0247421	0.0460479	0.0591094	0.0543857	0.0469163	0.046015	0.0643325	0.0475223	0.0281411	0.0348962	0.048503	0.0412929	0.0813392	0.0435345	0.0730717	0.0621455		0.0593295
	Sc	ppm	0.825888	2.25312	4.76758	14.0681	26.0769	41.3822	42.306	38.8141	25.6099	20.6924	17.3988	25.7469	20.5652	33.7974	27.2789	13.9111	15.8763	12.5577	22.7273	20.4782	19.9615	8.13187	12.4988	9.4747	14.3984	12.3471	16.7868	30.5798	21.9238	16.3425		4.30404
	Ti	wt%	b.d.l.	b.d.l.	b.d.l.	b.d.l.	b.d.l.	b.d.l.	b.d.l.	0.00147981	b.d.l.	b.d.l.	0.000341567	0.000412673	0.000896436	0.00131476	0.00310073	0.00268122	0.014092	0.0156492	0.0032098	0.00175145	0.018557	0.0978821	0.0502202	0.0270524	0.156842	0.135295	0.0096917	0.0220349	0.0270882	0.0207379		0.184778
	Mn	wt%	0.000198676	0.000164291	0.000154753	0.000280551	0.000261597	0.00046802	0.000373438	0.000589244	0.000878418	0.000589136	0.000535668	0.000365912	0.000359101	0.000519649	0.000155315	0.000513518	0.000900881	0.000606203	0.000279683	0.00032073	0.000783402	0.00102032	0.000339084	0.000136238	0.000353981	0.000527523	0.0014316	0.000754758	0.00125612	0.0010852		0.00165574
	Fe	wt%	0.0388738	0.030632	0.0287657	0.041865	0.0269826	0.0460937	0.031424	0.0497338	0.0708184	0.0442586	0.0478147	0.0356722	0.0434238	0.0583522	0.0551967	0.0768075	0.0829897	0.0628289	0.0323381	0.0361724	0.0950311	0.104133	0.0672982	0.0260593	0.0586944	0.0566055	0.10734	0.103038	0.129029	0.104232		0.155637
	Co	ppm	0.211103	0.125207	0.0962089	0.156384	0.145882	0.151889	0.171246	0.140077	0.24611	0.286558	0.122479	0.354327	0.245091	0.0950801	0.227307	0.169114	0.35368	0.285338	0.0840243	0.0645264	0.201334	0.61912	0.229159	0.187016	0.329642	0.606474	0.778626	0.593896	1.12698	1.15375		0.599974
	Ni	ppm	9.2592	8.2096	7.55386	7.13763	10.6254	8.12298	16.1073	16.6075	14.0295	18.9244	12.6819	26.3438	21.2883	9.5423	15.8601	8.76399	18.5723	13.3364	10.5221	9.97484	15.6259	26.5914	14.1199	12.4629	20.2378	35.1153	38.1313	24.7194	46.1302	60.3282		0.706605
	Cu	ppm	1.67987	7.48074	34.0786	5.04375	4.90325	4.49953	2.37653	1.41272	2.63957	2.09062	1.76791	18.1653	2.42171	1.78245	5.49524	3.15519	1.05517	1.3718	0.720647	0.805536	3.48441	3.32403	1.30177	1.61576	7.23804	3.46771	207.362	52.1925	175.049	733.647		18.1537
	Zn	ppm	17.6406	2.74199	6.34192	6.55533	5.47044	5.51803	14.9078	9.82005	12.2258	4.34879	8.69805	13.1273	5.26256	3.24169	9.08765	99.9959	88.6611	84.2991	32.1722	29.9603	29.8796	31.194	55.9459	52.9467	27.9618	27.071	78.061	49.5072	35.7412	42.524		b.d.l.
	As	ppm	4.91787	8.07046	8.74719	12.3437	12.4377	17.3732	16.6355	23.7258	33.5885	23.4156	63.619	90.0898	101.839	131.09	203.156	413.056	167.759	209.936	237.128	200.844	689.222	422.773	1443.61	763.726	3783.72	3916.02	902.538	2752.88	3248.35	1438.77		12050.5
	Se	ppm	0.298836	0.388594	0.412887	b.d.l.	b.d.l.	0.61559	0.626941	0.378261	0.358439	0.699789	0.659837	1.01839	1.32524	1.83353	1.71598	1.93016	0.787432	1.52209	1.16842	1.32544	1.37114	1.85392	4.73116	3.57942	4.4277	3.85673	3.82052	6.25511	3.87608	3.45145		14.4197
	Rb	ppm	b.d.l.	b.d.l.	b.d.l.	b.d.l.	b.d.l.	b.d.l.	b.d.l.	b.d.l.	0.305722	b.d.l.	b.d.l.	b.d.l.	b.d.l.	b.d.l.	b.d.l.	b.d.l.	0.338241	0.441664	b.d.l.	b.d.l.	0.541098	1.3492	b.d.l.	b.d.l.	0.617415	0.552994	0.276264	0.122419	0.336095	0.264544		1.59702
	Sr	ppm	0.461055	0.362163	0.492854	0.828565	0.765792	1.52148	1.01071	1.84062	2.56056	1.50094	1.97597	1.78115	1.14208	1.74394	1.5681	2.2921	14.6074	8.00554	3.70092	2.80893	9.9912	18.6285	5.93302	3.20407	21.4276	18.3808	14.8179	34.1513	26.2431	51.4436		119.733
	Y	ppm	0.144133	0.266051	0.288659	0.173827	0.0816991	0.207572	0.154285	0.315851	0.354565	0.21009	0.268695	0.325194	0.216693	0.317834	0.198762	0.343722	0.514269	0.44503	3.62018	0.391916	0.815106	1.7413	0.741488	0.450452	2.04848	1.72476	0.388697	0.301858	0.466955	0.346785		1.35596
	Zr	ppm	0.376443	0.294039	0.393246	0.942997	1.67158	2.80498	5.56776	15.0508	10.7694	11.661	10.6488	29.4704	17.4893	22.8019	24.8339	16.1787	22.9498	25.3534	154.47	27.796	73.1611	87.7427	66.2628	51.9769	168.417	195.324	9.31052	26.0554	13.1715	12.8099		47.0258
	Nb	ppm	0.00678055	0.0102426	0.00901357	0.00627082	0.00724422	0.00564681	0.00966533	0.0234324	0.00847093	0.00774215	0.011559	0.0160772	0.0171742	0.0203638	0.0420465	0.0419145	0.159665	0.182924	0.0996474	0.0309283	0.23643	1.18972	0.555063	0.304112	1.61474	1.37704	0.121467	0.246335	0.272835	0.229258		1.82636
	Mo	ppm	0.0881104	0.0814931	0.0472374	0.0750582	0.0250502	0.048051	0.0613501	0.0404876	0.164704	0.103938	0.0350934	0.200506	0.119865	0.0414398	0.0552689	0.0691365	0.18502	0.129493	0.11818	0.14304	0.212165	0.483185	0.361994	0.233991	0.867099	0.999965	0.642592	0.657346	0.647803	0.766746		1.2368
	Ag	ppm	b.d.l.	b.d.l.	b.d.l.	b.d.l.	b.d.l.	b.d.l.	b.d.l.	0.0498109	b.d.l.	b.d.l.	b.d.l.	b.d.l.	b.d.l.	b.d.l.	b.d.l.	b.d.l.	b.d.l.	b.d.l.	b.d.l.	b.d.l.	0.0156783	0.0192019	b.d.l.	b.d.l.	0.0405886	b.d.l.	0.381423	0.250828	0.0989427	0.223309		0.0786823
	Cd	ppm	b.d.l.	b.d.l.	b.d.l.	b.d.l.	b.d.l.	0.0137296	b.d.l.	0.0119287	0.0119665	b.d.l.	b.d.l.	b.d.l.	b.d.l.	0.0174552	b.d.l.	0.0203261	0.029309	0.0221271	0.0173654	0.00886189	0.0506253	0.100685	0.0400026	0.0153791	0.0862721	0.090354	0.148823	0.149879	0.126042	0.086016		0.788971
	In	ppm	0.00239874	0.00298958	0.00283788	0.00468192	0.00311386	0.00525147	0.00311392	0.00577971	0.00837438	0.00558134	0.00960454	0.00801892	0.00591443	0.00879653	0.0086396	0.0129651	0.00959331	0.00918371	0.0116612	0.0118836	0.0185747	0.0224448	0.0300151	0.0168526	0.0531197	0.0581656	0.0278545	0.0554319	0.064199	0.0346731		0.383655
	Sn	ppm	0.0510019	0.150944	0.18558	0.137347	0.31939	0.309839	0.901694	1.47831	0.609314	0.924834	0.712709	1.50955	1.45694	1.78622	2.18621	1.12896	1.66209	1.47959	3.3846	3.0748	5.52931	4.05258	4.06425	5.61811	5.83376	6.0869	10.6474	10.7992	13.6076	17.4846		11.0594
	Sb	ppm	0.717773	1.05036	2.97754	4.51053	6.88721	12.5952	21.9764	30.3921	54.6359	14.9669	10.8874	21.2221	11.6421	13.6514	16.5467	15.5757	13.1848	14.7788	18.6862	15.454	26.3569	24.2888	25.2211	21.2996	37.1167	39.5096	16.816	35.6191	35.0227	23.988		295.468
	Te	ppm	b.d.l.	b.d.l.	b.d.l.	b.d.l.	b.d.l.	b.d.l.	b.d.l.	b.d.l.	b.d.l.	b.d.l.	0.0478603	b.d.l.	0.0633119	0.0717115	0.0800769	0.07603	0.0696202	0.0923164	0.235426	0.13796	0.30913	0.330256	0.631329	0.239303	0.668275	0.757613	0.679562	0.703895	0.874149	0.51643		5.62916
	Cs	ppm	b.d.l.	b.d.l.	b.d.l.	b.d.l.	b.d.l.	b.d.l.	b.d.l.	0.00300363	0.00432783	b.d.l.	b.d.l.	b.d.l.	b.d.l.	b.d.l.	b.d.l.	b.d.l.	0.0211689	0.0217569	b.d.l.	b.d.l.	0.0348935	0.183647	0.317373	b.d.l.	0.0341963	0.0308964	0.0833421	0.0113309	0.021262	0.0146095		0.144276
	Ba	ppm	2.88409	2.25977	0.988223	2.4202	2.96106	2.9658	7.99001	28.7548	4.35442	5.23544	11.2712	11.2686	18.4993	28.5994	59.5344	65.9804	2194.3	1502.76	62.3971	30.9646	1342.65	2955.46	693.843	199.579	2850.59	2319.55	1729.6	5118.14	3743.54	7758.52		687.771
	La	ppm	0.0665596	0.0299196	0.0346473	0.0713937	0.0508802	0.10755	0.0771905	0.144245	0.18706	0.114426	0.147436	0.122055	0.119335	0.166829	0.141994	0.215884	2.95779	1.28154	0.677603	0.211788	1.92945	3.88448	1.17994	0.413485	4.76142	3.98397	1.91875	5.74557	4.11295	8.74555		22.5836
	Ce	ppm	0.186656	0.0804153	0.0999881	0.175887	0.133262	0.24804	0.189045	0.342438	0.456342	0.269793	0.333364	0.289345	0.270519	0.345116	0.271611	0.382309	3.59284	1.36959	1.16511	0.469415	2.41531	4.46622	1.43042	0.634883	5.42311	4.51038	2.36329	6.6337	4.81713	10.3259		25.2749
	Pr	ppm	0.0230236	0.00653803	0.00948665	0.0220312	0.0122445	0.0251626	0.0176346	0.0350281	0.0522943	0.0294535	0.0377667	0.0306253	0.0257255	0.0377204	0.0253294	0.037975	0.219828	0.0930535	0.154715	0.0484969	0.165946	0.301117	0.0925089	0.0490844	0.303421	0.250439	0.150558	0.344781	0.268425	0.574765		1.31011
	Nd	ppm	0.0880771	0.0475674	0.0531392	0.0898705	0.0692778	0.12283	0.0773815	0.149391	0.188891	0.106933	0.150891	0.114846	0.106826	0.158396	0.105319	0.13371	0.49596	0.243918	0.61357	0.204879	0.464528	0.837547	0.270926	0.157913	0.674273	0.580152	0.355862	0.6045	0.540722	1.08895		2.29332
	Sm	ppm	0.0303839	0.0255911	0.0340047	0.0303163	0.0111516	0.0302243	0.0231648	0.0434347	0.0448478	0.0255305	0.0340963	0.0244627	0.0281881	0.0419195	0.0257518	0.0366313	0.0755282	0.0529131	0.184561	0.0595403	0.085414	0.223294	0.0564729	0.0375122	0.116263	0.120546	0.0726875	0.0816719	0.0863604	0.108008		0.211429
	Eu	ppm	0.00566367	0.00745331	0.00724777	0.00572662	b.d.l.	0.00631408	0.00659651	0.00592819	0.0093223	0.00447401	0.00591822	0.0060997	0.00765613	0.00816903	0.00380201	0.00320857	b.d.l.	b.d.l.	0.033279	0.00773408	b.d.l.	b.d.l.	b.d.l.	b.d.l.	b.d.l.	b.d.l.	b.d.l.	b.d.l.	b.d.l.	b.d.l.		0.0150288
	Gd	ppm	0.0300305	0.0428193	0.0598501	0.0371763	0.0167485	0.0361738	0.0355433	0.0493157	0.0552217	0.0286225	0.0414937	0.0386709	0.0312303	0.0477069	0.0325823	0.0464646	0.0840714	0.0812099	0.28915	0.0562454	0.170218	0.309251	0.0710761	0.0497482	0.227212	0.178399	0.0781343	0.106389	0.106172	0.140155		0.16931
	Tb	ppm	0.0039258	0.00876554	0.0100876	0.00589301	b.d.l.	0.00463272	0.00469202	0.0068444	0.00749766	b.d.l.	0.00506414	0.00507198	0.003716	0.0062843	b.d.l.	0.00556886	0.0120703	0.00834405	0.0620915	0.00838432	0.0171305	0.0430523	0.0103596	0.00612631	0.0271913	0.0273267	0.0112928	0.00972905	0.013215	0.0116158		0.0388231
	Dy	ppm	0.0372973	0.07717	0.099107	0.0474564	0.0223913	0.0509059	0.0445445	0.0592096	0.0726805	0.0407815	0.0549813	0.0438377	0.0399709	0.0555622	0.0379557	0.0492298	0.0835791	0.0680464	0.474937	0.0723555	0.10059	0.286909	0.0818049	0.04755	0.208907	0.180246	0.0702657	0.0554024	0.0808366	0.0618972		0.247155
	Ho	ppm	0.00551407	0.0162491	0.0206902	0.0117706	0.0031837	0.00812731	0.00887142	0.0119224	0.0110092	0.0075543	0.0103397	0.00820681	0.00643226	0.010959	0.00704171	0.00941977	0.0168849	0.0143612	0.113645	0.014164	0.0227129	0.059664	0.0184983	0.0111667	0.0501701	0.04463	0.0148643	0.0130426	0.0195586	0.0137021		0.05646
	Er	ppm	0.0259004	0.0584778	0.0685507	0.0332743	0.013177	0.0285704	0.0299254	0.0375136	0.0421969	0.0237815	0.0324231	0.0297381	0.0207591	0.0349514	0.0229116	0.0333705	0.0571143	0.0497544	0.404309	0.046945	0.0733912	0.195305	0.0706053	0.0409383	0.173118	0.154677	0.0454311	0.0357969	0.0552998	0.0413268		0.16242
	Tm	ppm	b.d.l.	0.0059943	0.00892238	0.0061733	b.d.l.	0.00302314	0.00324252	0.00487655	0.00453283	b.d.l.	0.00370978	b.d.l.	b.d.l.	0.00439663	0.00261451	0.00349254	0.00701081	0.00629581	0.0656726	0.00567635	0.0132303	0.0301897	0.00910605	0.00472471	0.0289279	0.0283092	0.00709365	0.00596345	0.00816094	0.00690132		0.0267605
	Yb	ppm	0.0257587	0.067148	0.0842225	0.050156	0.0152116	0.0324271	0.0353298	0.0431986	0.0486215	0.0224924	0.0309033	0.0344186	0.0277461	0.0410998	0.0297422	0.0389414	0.0670677	0.0540346	0.517512	0.0530727	0.091864	0.239206	0.0886021	0.0533171	0.226607	0.227055	0.0499563	0.0491076	0.0674946	0.0581429		0.175665
	Lu	ppm	0.00315568	0.00777081	0.0102213	0.00904748	b.d.l.	0.00354321	0.00448719	0.00506618	0.0048388	b.d.l.	0.00426044	0.00468834	0.00271648	0.00455404	0.00358819	0.0045735	0.0109726	0.00879828	0.0807121	0.00666945	0.0149388	0.0372967	0.0132635	0.0070356	0.039018	0.0393646	0.00827138	0.0107685	0.0130998	0.0143113		0.0279991
	Hf	ppm	0.14589	0.155058	0.0955456	0.119046	0.262608	0.229258	0.311664	0.451907	0.98071	0.751516	0.476157	1.28079	1.01552	1.03763	1.58654	1.34925	1.25388	0.98254	4.56368	1.40574	2.80511	2.76739	2.5329	2.28321	5.44976	5.75632	0.724128	1.78901	0.931243	0.923872		1.58222
	Ta	ppm	b.d.l.	b.d.l.	b.d.l.	0.00696801	b.d.l.	0.000426713	0.000484564	0.00176287	0.000280392	0.000308857	0.00637199	0.00216056	0.00280271	0.00183787	0.00420161	0.00468491	0.0162055	0.0150463	0.0171646	0.00328236	0.0223188	0.0961324	0.0475025	0.0291961	0.127565	0.110678	0.0140617	0.0252716	0.0276752	0.0210205		0.152951
	W	ppm	0.00265225	0.0196054	0.0211754	0.00969735	0.0112401	0.000483983	0.00783263	0.0064415	0.0110659	0.0121259	0.00153741	0.0292858	0.0194929	0.0204936	0.0353567	0.0138175	0.0696352	0.0582204	0.0610953	0.035779	0.129843	0.367724	0.182066	0.11348	0.536628	0.460181	0.0864133	0.113326	0.117397	0.105622		0.516786
	Au	ppm	0.0186845	0.104996	0.144726	0.0295494	0.197339	0.0405318	0.168728	0.13786	0.191793	b.d.l.	0.576325	0.0268813	b.d.l.	1.07142	0.117462	0.462793	0.0572525	0.504074	0.142523	1.52821	0.249253	0.167413	1.22412	1.23107	0.132285	0.111809	10.3541	30.0054	12.1775	15.7021		0.0174553
	Tl	ppm	0.035883	0.0455791	0.0378156	0.0933435	0.0921774	0.170912	0.100155	0.206528	0.313506	0.156512	0.146193	0.0409984	0.0680844	0.19978	0.105987	0.383923	0.342549	0.286075	0.139056	0.137741	0.421599	0.34186	0.616683	0.236663	0.940662	0.966172	0.40441	0.716737	1.09044	0.573326		7.82627
	Pb	ppm	2.31595	2.04452	2.01534	3.5105	3.41052	5.55317	4.92257	9.92364	8.88777	5.70975	12.1238	11.6158	12.8259	18.2739	29.3555	47.11	484.316	191.584	31.5358	27.2026	333.393	564.531	242.771	100.769	856.863	776.985	446.9	1363.36	1009.21	1875.72		5463.91
	Bi	ppm	b.d.l.	b.d.l.	b.d.l.	b.d.l.	b.d.l.	b.d.l.	b.d.l.	b.d.l.	b.d.l.	b.d.l.	0.00190372	b.d.l.	0.000152121	0.00345477	0.0131213	0.0216365	0.0164848	0.019001	0.0116305	0.0051312	0.0735121	0.0668687	0.0767799	0.0543959	0.165967	0.155142	0.228778	0.223308	0.225675	0.176708		1.2672
	Th	ppm	0.257385	0.790847	1.58579	4.16722	6.11305	8.56785	6.58337	6.02398	2.87607	1.95481	1.99001	2.41693	1.84269	4.30195	3.3934	1.332	1.77495	1.29159	3.56077	2.51687	2.63727	1.47772	1.41969	1.6622	1.79399	1.63335	0.840224	2.94193	1.09029	1.29727		1.92054
	U	ppm	0.0255345	0.0507517	0.0758962	0.130394	0.0421026	0.0436365	0.0177227	0.0250142	0.022517	0.0116017	0.0196315	0.0282814	0.0139686	0.0245264	0.0214931	0.0263063	0.0525046	0.0513388	1.60676	0.0324557	0.113002	0.323845	0.126495	0.0777741	0.475115	0.485842	0.0436368	0.0695947	0.070053	0.0535604		0.385812
	b.d.l., below detection limit.
	h, hour; d, day; w, week; m, month.
