# Supplementary material for: In situ gold adsorption experiment at an acidic hot spring using a blue-green algal sheet
Source: Sci Rep. 2024 Mar 8;14:5739. doi: 10.1038/s41598-024-56263-3 (PMC10923829; doi:10.1038/s41598-024-56263-3)
Supplement: Supplementary file 3 — Supplementary Table S2. [file 41598_2024_56263_MOESM3_ESM.xlsx]

## Sheet: Table S2
	Supplementary Table S2 Chemical composition of the natural hot spring water collected at Obuki, Tamagawa Hot Spring.
	Element	Method	Concentration (mM)
	F	IC	4.49325
	Cl	IC	94.9081
	SO4	IC	14.0365
	Na	IC	1.45747
	K	IC	0.692385
	Mg	IC	1.22954
	Ca	IC	2.44844
	Al	ICP-AES	6.4667
	B	ICP-AES	1.70533
	Ba	ICP-AES	b.d.l.
	Ca	ICP-AES	2.22096
	Cu	ICP-AES	b.d.l.
	Fe	ICP-AES	1.64863
	K	ICP-AES	0.864698
	Mg	ICP-AES	0.93739
	Mn	ICP-AES	0.0184522
	Na	ICP-AES	1.81185
	Si	ICP-AES	5.00505
	Sr	ICP-AES	b.d.l.
	Zn	ICP-AES	0.0771832
	b.d.l., below detection limit; IC, ion chromatography; ICP-AES, inductively coupled plasma-atomic emission spectroscopy.
	Ag, Cd, Co, Cr, Li, and Ni were below the detection limit during the ICP-AES analysis.
