# Supplementary material for: In situ gold adsorption experiment at an acidic hot spring using a blue-green algal sheet
Source: Sci Rep. 2024 Mar 8;14:5739. doi: 10.1038/s41598-024-56263-3 (PMC10923829; doi:10.1038/s41598-024-56263-3)
Supplement: Supplementary file 4 — Supplementary Table S3. [file 41598_2024_56263_MOESM4_ESM.xlsx]

## Sheet: Table S3
	Supplementary Table S3 Chemical composition of the hot spring water collected at the test water tank of the Neutralization Treatment Facility, Tamagawa Hot Spring, as determined at JAMSTEC.
	Element (ppm)	THS-F1 (filtered)	THS-F2 (filtered)	THS-F3 (filtered)	THS-UF1 (unfiltered)	THS-UF2 (unfiltered)	THS-UF3 (unfiltered)
	Na	32.151	32.0795	30.8338	30.1483	29.9524	32.5867
	Mg	29.2648	29.1004	27.9768	27.5281	27.2302	29.7201
	Al	108.484	108.446	103.087	101.281	99.5841	108.999
	P	0.303822	0.305154	0.279263	0.309898	0.278326	0.336372
	K	21.7705	21.6753	20.8411	20.6103	20.207	22.2119
	Ca	84.1736	83.9735	80.2356	79.6464	78.0508	85.8994
	Sc	0.0420934	0.0436225	0.0407137	0.0388563	0.0401393	0.0447494
	Ti	0.0118053	0.00930148	0.0117853	0.00827704	0.0094256	0.0110384
	Mn	1.12344	1.11901	1.07112	1.0519	1.02826	1.14525
	Fe	89.7379	89.0193	84.7562	83.5299	81.1714	90.5625
	Co	0.000346014	0.000250801	0.000434812	0.000335768	0.000331343	0.000371154
	Ni	-0.000155497	-0.000336515	0.00551968	0.000267827	-0.000135242	-0.000646387
	Cu	b.d.l.	b.d.l.	b.d.l.	b.d.l.	b.d.l.	b.d.l.
	Zn	0.306591	0.311856	0.295194	0.29409	0.279855	0.313817
	As	2.45492	2.52789	2.41161	2.42763	2.38643	2.62164
	Se	b.d.l.	b.d.l.	b.d.l.	b.d.l.	b.d.l.	b.d.l.
	Rb	0.0618229	0.0615211	0.0597934	0.0588046	0.0565396	0.0630983
	Sr	0.344445	0.342238	0.326633	0.319974	0.308976	0.350655
	Y	0.0484647	0.0482658	0.0461079	0.045407	0.0444045	0.0499943
	Zr	0.000998927	0.000775494	0.000671311	0.000804533	0.000596477	0.000864786
	Nb	1.07044e-05	1.48593e-06	4.87575e-06	5.28127e-06	6.42789e-06	7.37868e-06
	Mo	0.000143011	b.d.l.	0.000234522	9.00121e-05	b.d.l.	b.d.l.
	Ag	-3.66114e-05	2.67869e-05	b.d.l.	b.d.l.	-3.65708e-05	b.d.l.
	Cd	0.00481212	0.00504073	0.00481566	0.00487542	0.00436809	0.00563222
	In	0.00107508	0.00111771	0.00104202	0.00106889	0.000975264	0.00114632
	Sn	0.000569964	0.000428836	0.000550416	0.000454442	0.000507843	0.000531282
	Sb	0.00849672	0.00840265	0.00812859	0.0092584	0.00886418	0.0101613
	Te	b.d.l.	b.d.l.	b.d.l.	b.d.l.	b.d.l.	b.d.l.
	Cs	0.00359192	0.00340481	0.00322169	0.00314601	0.00311044	0.00351684
	Ba	0.50796	0.511686	0.478108	0.361821	0.347105	0.392979
	La	0.026658	0.0261451	0.0252287	0.0245422	0.0234716	0.0269289
	Ce	0.0621665	0.0614653	0.0590756	0.0577588	0.0564097	0.0644159
	Pr	0.00720019	0.00721755	0.00664826	0.00672428	0.00660596	0.00730615
	Nd	0.0271184	0.0269135	0.0255259	0.0258978	0.0247845	0.0280471
	Sm	0.0066508	0.00678272	0.00631681	0.00609361	0.00622407	0.00672689
	Eu	0.00143598	0.00143648	0.0014288	0.00144368	0.00145669	0.00146665
	Gd	0.00785818	0.00782173	0.00770578	0.00730108	0.00723406	0.00822521
	Tb	0.0013638	0.00135934	0.00128727	0.00127422	0.00121751	0.00141833
	Dy	0.00874256	0.00875572	0.0083267	0.00827218	0.00784719	0.00920165
	Ho	0.00188034	0.0018444	0.00174367	0.00173512	0.00166245	0.00192238
	Er	0.00534568	0.00545274	0.0051142	0.00496479	0.00486792	0.00546526
	Tm	0.000745342	0.000762998	0.000701969	0.000685244	0.000700102	0.000798075
	Yb	0.00486758	0.00506005	0.00466129	0.00456389	0.0045151	0.00508642
	Lu	0.000723593	0.000694402	0.000670259	0.000687157	0.000661731	0.000751868
	Hf	6.43746e-05	4.76675e-05	5.00596e-05	b.d.l.	b.d.l.	8.21761e-05
	Ta	b.d.l.	b.d.l.	b.d.l.	b.d.l.	b.d.l.	b.d.l.
	W	b.d.l.	8.67508e-05	b.d.l.	b.d.l.	7.90972e-05	b.d.l.
	Au	b.d.l.	b.d.l.	b.d.l.	b.d.l.	b.d.l.	b.d.l.
	Tl	0.0580451	0.0574604	0.0546539	0.0539502	0.0526487	0.0605396
	Pb	1.17768	1.17738	1.1182	1.00842	0.982658	1.13438
	Bi	5.82165e-05	b.d.l.	b.d.l.	9.94941e-06	b.d.l.	b.d.l.
	Th	0.0107955	0.0106645	0.0101565	0.0100095	0.00973926	0.0111007
	U	0.00220103	0.00206119	0.00206435	0.00204533	0.00191934	0.00224291
	b.d.l., below detection limit.
