# Supplementary material for: In situ gold adsorption experiment at an acidic hot spring using a blue-green algal sheet
Source: Sci Rep. 2024 Mar 8;14:5739. doi: 10.1038/s41598-024-56263-3 (PMC10923829; doi:10.1038/s41598-024-56263-3)
Supplement: Supplementary file 5 — Supplementary Table S4. [file 41598_2024_56263_MOESM5_ESM.xlsx]

## Sheet: Table S4
	Supplementary Table S4 Chemical composition of the hot spring water collected from the test water tank at the Neutralization Treatment Facility, Tamagawa Hot Spring, as determined by Activation Laboratories Ltd.
	Element	Unit	Method	THS-F1 (filtered)	THS-F2 (filtered)	THS-F3 (filtered)	THS-UF1 (unfiltered)	THS-UF2 (unfiltered)	THS-UF3 (unfiltered)
	B	mg/L	ICP-MS	17900	17600	17200	16900	17500	17600
	Ag	mg/L	HR-ICP-MS	0.035	0.023	0.032	< 0.02	< 0.02	0.022
	Al	mg/L	HR-ICP-MS	183000	195000	179000	169000	176000	188000
	As	mg/L	HR-ICP-MS	2630	2850	2730	2640	2770	2890
	B	mg/L	HR-ICP-MS	18200	20100	19400	18800	18700	19800
	Ba	mg/L	HR-ICP-MS	340	319	300	247	268	283
	Be	mg/L	HR-ICP-MS	0.942	1.37	1.04	1.02	1.12	1.23
	Bi	mg/L	HR-ICP-MS	0.015	0.013	0.02	0.022	0.028	0.027
	Ca	mg/L	HR-ICP-MS	103000	108000	100000	95600	97800	107000
	Ce	mg/L	HR-ICP-MS	66.3	70.5	68.9	64.5	66.6	70.7
	Co	mg/L	HR-ICP-MS	0.358	0.279	0.363	0.546	0.448	0.375
	Cd	mg/L	HR-ICP-MS	5.76	5.88	5.82	5.72	6.06	6.31
	Cr	mg/L	HR-ICP-MS	117	127	123	115	118	123
	Cs	mg/L	HR-ICP-MS	4.08	3.75	3.81	3.72	3.86	4
	Cu	mg/L	HR-ICP-MS	< 0.5	0.51	0.75	< 0.5	< 0.5	0.71
	Dy	mg/L	HR-ICP-MS	10.3	10.3	9.8	9.55	10	10
	Er	mg/L	HR-ICP-MS	6.2	5.97	5.99	5.71	5.88	6.14
	Eu	mg/L	HR-ICP-MS	1.89	1.74	1.61	1.63	1.75	1.75
	Fe	mg/L	HR-ICP-MS	103000	109000	106000	100000	103000	107000
	Ga	mg/L	HR-ICP-MS	56.7	59.7	55.4	53.6	54.3	57.9
	Gd	mg/L	HR-ICP-MS	8.97	9.17	8.41	8.57	8.79	8.34
	Ge	mg/L	HR-ICP-MS	4.39	4.67	4.35	4.14	4.45	4.81
	Hf	mg/L	HR-ICP-MS	0.277	0.131	0.145	0.134	0.13	0.067
	Hg	mg/L	HR-ICP-MS	< 0.5	< 0.5	< 0.5	< 0.5	< 0.5	< 0.5
	Ho	mg/L	HR-ICP-MS	1.9	1.95	1.84	1.78	1.87	1.89
	In	mg/L	HR-ICP-MS	1.83	1.72	1.73	1.65	1.77	1.8
	K	mg/L	HR-ICP-MS	28100	29900	27200	25900	26800	28300
	La	mg/L	HR-ICP-MS	31.1	29.2	29.7	29.6	31.5	33.6
	Li	mg/L	HR-ICP-MS	21.5	21.3	21.4	20.1	20.8	21.8
	Lu	mg/L	HR-ICP-MS	0.839	0.809	0.79	0.761	0.808	0.813
	Mg	mg/L	HR-ICP-MS	29300	32400	31000	29300	29500	30800
	Mn	mg/L	HR-ICP-MS	1280	1340	1300	1230	1270	1330
	Mo	mg/L	HR-ICP-MS	0.098	0.101	0.107	0.071	0.129	0.184
	Na	mg/L	HR-ICP-MS	35800	40000	37700	35000	34800	37800
	Nb	mg/L	HR-ICP-MS	< 0.001	< 0.001	< 0.001	< 0.001	< 0.001	< 0.001
	Nd	mg/L	HR-ICP-MS	29.5	31.4	28.9	28.1	29.5	29.4
	Ni	mg/L	HR-ICP-MS	2.06	2.29	2.33	2	1.78	1.79
	Pb	mg/L	HR-ICP-MS	1020	955	943	923	1000	1020
	Pr	mg/L	HR-ICP-MS	7.55	7.84	7.29	7.03	7.29	7.57
	Rb	mg/L	HR-ICP-MS	69	74	65.4	68.2	71.5	69.8
	Re	mg/L	HR-ICP-MS	0.006	0.006	0.005	0.005	0.004	0.005
	Sb	mg/L	HR-ICP-MS	10.8	10.6	10.6	10.8	11.8	12.6
	Sc	mg/L	HR-ICP-MS	46.9	51.7	49.6	46.1	47.8	48.6
	Se	mg/L	HR-ICP-MS	< 50	< 50	< 50	< 50	< 50	< 50
	Sm	mg/L	HR-ICP-MS	7.27	7.36	6.98	6.83	7.08	7.15
	Sn	mg/L	HR-ICP-MS	0.5	0.51	0.47	0.46	0.5	0.58
	Sr	mg/L	HR-ICP-MS	437	442	429	415	428	447
	Ta	mg/L	HR-ICP-MS	0.0175	0.014	0.012	0.012	0.013	0.011
	Tb	mg/L	HR-ICP-MS	1.62	1.64	1.55	1.51	1.59	1.59
	Te	mg/L	HR-ICP-MS	< 0.01	0.016	< 0.01	0.024	< 0.01	0.045
	Th	mg/L	HR-ICP-MS	12	12	11.9	12.2	12.3	12.6
	Ti	mg/L	HR-ICP-MS	14.9	16.6	15.6	14.7	15.2	15.4
	Tl	mg/L	HR-ICP-MS	66.1	61.7	61.3	61.9	65.5	65.5
	Tm	mg/L	HR-ICP-MS	0.889	0.874	0.833	0.832	0.864	0.865
	U	mg/L	HR-ICP-MS	2.33	2.17	2.2	2.14	2.33	2.41
	V	mg/L	HR-ICP-MS	433	470	452	423	437	448
	W	mg/L	HR-ICP-MS	0.088	0.072	0.075	0.055	0.05	0.059
	Y	mg/L	HR-ICP-MS	57.8	59.8	56.2	56.2	58.3	59.9
	Yb	mg/L	HR-ICP-MS	5.66	5.33	5.28	5.1	5.34	5.47
	Zn	mg/L	HR-ICP-MS	428	471	457	433	448	464
	Zr	mg/L	HR-ICP-MS	1.47	1.56	1.47	1.38	1.47	1.56
	Au	ng/L	HR-ICP-MS	< 1	< 1	< 1	< 1	< 1	11.1
	Na	mg/L	ICP-MS	35500	36200	36500	35800	34700	34800
	Li	mg/L	ICP-MS	< 50	< 50	< 50	< 50	< 50	< 50
	Be	mg/L	ICP-MS	< 5	< 5	< 5	< 5	< 5	< 5
	Mg	mg/L	ICP-MS	28500	28300	28000	27500	28100	28500
	Al	mg/L	ICP-MS	167000	161000	160000	154000	159000	162000
	Si	mg/L	ICP-MS	138000	135000	133000	130000	134000	138000
	K	mg/L	ICP-MS	29100	28900	28700	28000	29000	29700
	Ca	mg/L	ICP-MS	101000	95000	97100	92800	95800	98900
	Sc	mg/L	ICP-MS	< 50	< 50	< 50	< 50	< 50	< 50
	Ti	mg/L	ICP-MS	16.5	16.7	17.5	16.7	16.6	16.8
	V	mg/L	ICP-MS	419	430	445	425	403	422
	Cr	mg/L	ICP-MS	111	111	111	108	111	114
	Mn	mg/L	ICP-MS	1230	1220	1200	1180	1210	1230
	Fe	mg/L	ICP-MS	106000	101000	98900	98000	101000	103000
	Co	mg/L	ICP-MS	0.346	0.292	0.38	0.578	0.445	0.372
	Ni	mg/L	ICP-MS	< 20	< 20	< 20	< 20	< 20	< 20
	Cu	mg/L	ICP-MS	< 10	< 10	< 10	< 10	< 10	< 10
	Zn	mg/L	ICP-MS	418	419	412	428	435	423
	Ga	mg/L	ICP-MS	61.4	62.5	60.9	60.5	62.6	62.3
	Ge	mg/L	ICP-MS	4.46	4.81	4.58	4.56	4.87	4.21
	As	mg/L	ICP-MS	3010	2920	2760	2790	2860	2960
	Se	mg/L	ICP-MS	< 10	12.3	11.8	< 10	10	< 10
	Rb	mg/L	ICP-MS	65.5	65.2	63.8	62.9	63.3	64.8
	Sr	mg/L	ICP-MS	403	399	400	393	452	390
	Y	mg/L	ICP-MS	56.2	55.3	54.6	53.6	55.2	55.7
	Zr	mg/L	ICP-MS	1.64	1.48	1.44	1.43	1.36	1.47
	Nb	mg/L	ICP-MS	< 0.3	< 0.3	< 0.3	< 0.3	< 0.3	< 0.3
	Mo	mg/L	ICP-MS	< 5	< 5	< 5	< 5	< 5	< 5
	Ag	mg/L	ICP-MS	< 10	< 10	< 10	< 10	< 10	< 10
	Cd	mg/L	ICP-MS	6.83	6.4	6.91	6.36	6.34	7.1
	In	mg/L	ICP-MS	1.71	1.77	1.71	1.63	1.77	1.76
	Sn	mg/L	ICP-MS	< 5	< 5	< 5	< 5	< 5	< 5
	Sb	mg/L	ICP-MS	10.1	10.2	9.6	11.1	11.2	11.1
	Te	mg/L	ICP-MS	< 5	< 5	< 5	< 5	< 5	< 5
	Cs	mg/L	ICP-MS	4.14	4.28	4.05	3.88	4.12	4.26
	Ba	mg/L	ICP-MS	337	336	305	264	277	279
	La	mg/L	ICP-MS	28.6	28.5	28.1	27.5	28.3	29
	Ce	mg/L	ICP-MS	67.2	66.5	66	64.4	66.4	67.5
	Pr	mg/L	ICP-MS	7.82	7.75	7.57	7.48	7.6	7.77
	Nd	mg/L	ICP-MS	30.2	29.8	29.1	28.6	29.7	30.4
	Sm	mg/L	ICP-MS	7.12	7.14	7.04	6.85	6.94	7.32
	Eu	mg/L	ICP-MS	1.75	1.63	1.71	1.62	1.75	1.73
	Gd	mg/L	ICP-MS	8.42	8.43	8.18	8.04	8.38	8.62
	Tb	mg/L	ICP-MS	1.61	1.62	1.6	1.57	1.64	1.66
	Dy	mg/L	ICP-MS	9.65	9.89	9.74	9.44	9.65	10
	Ho	mg/L	ICP-MS	2.01	2	1.98	1.92	1.98	2.06
	Er	mg/L	ICP-MS	5.93	5.95	5.85	5.69	5.89	6
	Tm	mg/L	ICP-MS	0.825	0.846	0.821	0.79	0.816	0.813
	Yb	mg/L	ICP-MS	5.31	5.38	5.31	5.14	5.33	5.55
	Lu	mg/L	ICP-MS	0.761	0.79	0.743	0.738	0.759	0.784
	Hf	mg/L	ICP-MS	0.306	0.157	0.176	0.13	0.115	0.081
	Ta	mg/L	ICP-MS	< 0.05	< 0.05	< 0.05	< 0.05	< 0.05	< 0.05
	W	mg/L	ICP-MS	< 1	< 1	< 1	< 1	< 1	< 1
	Hg	mg/L	ICP-MS	< 10	< 10	< 10	< 10	< 10	< 10
	Tl	mg/L	ICP-MS	65.2	64.9	64	62.5	64.9	66.3
	Pb	mg/L	ICP-MS	1100	1090	1040	1020	1060	1090
	Bi	mg/L	ICP-MS	< 20	< 20	< 20	< 20	< 20	< 20
	Th	mg/L	ICP-MS	11.8	12.5	12.5	12.3	12.8	13.1
	U	mg/L	ICP-MS	2.39	2.32	2.36	2.26	2.34	2.38
	ICP-MS, inductively coupled plasma-mass spectrometry; HR-ICP-MS, high resolution-ICP-MS.
